# Supplementary material for: Durable effectiveness and safety of hybrid ablation versus catheter ablation: 2-year results from the randomized CEASE-AF trial
Source: Eur J Cardiothorac Surg. 2025 Jul 25;67(7):ezaf146. doi: 10.1093/ejcts/ezaf146 (PMC12304665; doi:10.1093/ejcts/ezaf146)
Supplement: ezaf146_Supplementary_Data [file ezaf146_supplementary_data.zip]

Archive with 1 entries (1 files):
- CEASE Suppl EJCTS.docx
